# Supplementary material for: Stable Isotopes Indicate Population Structuring in the Southwest Atlantic Population of Right Whales (Eubalaena australis)
Source: PLoS One. 2014 Mar 5;9(3):e90489. doi: 10.1371/journal.pone.0090489 (PMC3943956; doi:10.1371/journal.pone.0090489)
Supplement: Table S1 — Stable isotope analysis results. Table showing the list of samples with their corresponding sampling area and δ13C, δ15N and δ18O values. (XLS) [file pone.0090489.s001.xls]

## Sheet: Hoja1
Code of sample	Origin	δ18O	δ15N	δ13C
Eaus01	Southern Brazil	29.808	12.4316	-16.6329
Eaus02	Southern Brazil	29.8255	12.4587	-16.8516
Eaus03	Southern Brazil	29.0514	9.08308	-19.5284
Eaus04	Southern Brazil	28.6596	9.39402	-18.7768
Eaus05	Southern Brazil	29.5307	10.7116	-16.597
Eaus06	Southern Brazil	28.5091	12.6843	-20.7112
Eaus07	Southern Brazil	30.0791	8.92605	-18.3733
Eaus08	Southern Brazil	29.0246	8.05147	-16.3917
Eaus09	Southern Brazil	30.1575	8.85533	-15.484
Eaus10	Southern Brazil	29.9987	7.99635	-16.0662
Eaus11	Southern Brazil	29.5534	8.03691	-17.3558
Eaus12	Southern Brazil	29.2142	6.59349	-17.98
Eaus13	Southern Brazil	29.1262	11.789	-16.214
Eaus14	Southern Brazil	29.4276	7.91212	-18.0817
Eaus15	Southern Brazil	28.9293	6.67108	-18.1725
Eaus16	Southern Brazil	29.2385	7.76965	-16.6627
Eaus17	Southern Brazil	28.6612	7.5523	-19.6249
Eaus18	Southern Brazil	29.2901
Eaus19	Southern Brazil	29.4468	8.35201	-18.939
Eaus20	Central Argentina	22.9668	8.29585	-25.2001
Eaus21	Central Argentina	28.7636	12.7353	-22.5408
Eaus22	Central Argentina	28.8344	6.99819	-21.4028
Eaus23	Central Argentina	28.6963	6.76057	-20.0297
Eaus24	Central Argentina
Eaus25	Central Argentina	29.5364	9.22672	-23.1771
Eaus26	Central Argentina	29.6426	12.6079	-16.532
Eaus27	Central Argentina	29.9344	12.2965	-15.5844
Eaus28	Central Argentina	30.1921	9.13572	-21.1784
Eaus29	Central Argentina	30.49	7.3258	-19.3005
Eaus30	Central Argentina	29.9694	12.521	-21.5755
Eaus31	Central Argentina	27.6698	10.1873	-25.0986
Eaus33	Central Argentina	29.6412	5.79759	-20.9662
Eaus34	Central Argentina	30.1573	8.55368	-22.4823
Eaus35	Central Argentina	30.4231	8.57921	-20.682
Eaus36	Central Argentina	28.884	8.95092	-23.2305
Eaus37	Central Argentina	31.0322	9.18273	-21.1719
Eaus38	Central Argentina	26.9882	5.73314	-22.0381
Eaus39	Central Argentina	25.9656	5.85875	-21.6284
Eaus40	Central Argentina	29.7293	10.4082	-21.4078
Eaus41	Central Argentina	28.7973	9.9568	-18.3673
Eaus42	Central Argentina	26.6563	6.01602	-22.4233
Eaus43	Central Argentina	29.4324	6.02112	-21.852
Eaus44	Central Argentina	27.4892	10.15	-25.89
Eaus45	Central Argentina	29.6283	7.97466	-21.1221
Eaus46	Central Argentina	28.5191	7.59526	-19.7766
Eaus47	Central Argentina	29.1221	6.54	-19.55
Eaus48	Central Argentina	26.1275	3.99814	-26.1236
Eaus49	Central Argentina	29.9654	9.18171	-18.9416
Eaus50	Central Argentina	29.1912	13.6963	-13.6348
Eaus51	Central Argentina	30.2561	10.4883	-17.9233
Eaus52	Central Argentina	29.0056	8.60373	-21.4702
Eaus53	Central Argentina	28.6922	7.84045	-20.3635
Eaus54	Central Argentina	29.1747	5.88815	-27.8327
Eaus55	Central Argentina	29.051	7.7235	-20.272
Eaus56	Central Argentina	29.4623	7.28646	-21.3705
Eaus57	Central Argentina	28.8397	11.33	-16.94
Eaus58	Central Argentina	29.5458		-18.7864
Eaus59	Central Argentina	31.0003
Eaus60	Central Argentina	25.6038	14.0947	-15.5036
Eaus61	Central Argentina	28.6108	6.23455	-21.543
Eaus62	Central Argentina	31.591	10.81	-18.64
Eaus63	Central Argentina	29.1242	9.54015	-21.236
Eaus64	Central Argentina	30.5921	14.9525	-14.2726
Eaus65	Central Argentina	30.4561	14.1539	-14.3905
Eaus66	Central Argentina	30.0128	8.14483	-20.2534
Eaus67	Central Argentina	30.923	13.774	-14.8906
Eaus68	Central Argentina	30.2787	7.56236	-19.8601
Eaus69	Central Argentina	29.101	9.69164	-20.0389
Eaus70	Central Argentina	29.0525	14.9483	-17.0047
Eaus71	Central Argentina	29.5989	8.18473	-22.4006
Eaus72	Central Argentina	30.1669	7.9267	-22.4581
Eaus73	Central Argentina	28.734	11.9572	-19.5623
Eaus74	Southern Brazil	29.5721	10.3336	-18.287
Eaus75	Southern Brazil	31.4431	7.08346	-18.2093
Eaus76	Southern Brazil	29.6195	6.47863	-20.985
Eaus77	Southern Brazil	30.1669	8.05	-16.14
Eaus78	Southern Brazil	29.5442	9.98063	-14.6147
Eaus79	Southern Brazil	31.2359
Eaus80	Southern Brazil	29.9473	11.9396	-14.4935
Eaus81	Southern Brazil	30.2927
Eaus82	Southern Brazil	30.4586	8.02166	-18.3133
Eaus83	Southern Brazil	29.4731	9.38613	-14.9872
Eaus84	Southern Brazil	29.1288	9.43567	-19.0796
Eaus85	Southern Brazil	29.9597	9.44909	-14.754
Eaus86	Southern Brazil	30.7967	13.8841	-13.9038
Eaus87	Southern Brazil	30.5421	11.84	-14.53
Eaus88	Southern Brazil	30.0432	12.8489	-13.9291
Eaus89	Southern Brazil	30.0442	12.0253	-14.3753
Eaus90	Southern Brazil	29.4477	6.09571	-17.0763
Eaus91	Southern Brazil	30.1899	8.42316	-15.0569
Eaus92	Southern Brazil	30.7833	10.1468	-15.0882
Eaus93	Southern Brazil	29.4443	7.72647	-15.7738
Eaus94	Southern Brazil	30.0432	12.112	-14.6288
Eaus95	Southern Brazil	29.7865	8.26008	-16.006
Eaus96	Southern Brazil	30.2205		-19.4027
Eaus97	Southern Brazil	30.0607	6.39	-16.4
Eaus98	Southern Brazil	30.3174	6.20821	-17.2066
Eaus99	Southern Brazil	29.6071	8.22292	-16.0121
Eaus100	Southern Brazil	30.0029	11.7827	-16.728
Eaus101	Southern Brazil	29.7462	8.1259	-15.9566
Eaus102	Southern Brazil	30.1878	11.3079	-14.75
Eaus103	Southern Brazil	30.2228	7.66351	-16.4715
Eaus104	Southern Brazil	30.6403	8.46857	-18.3223
Eaus105	Southern Brazil	30.0754	9.48831	-17.8155
Eaus106	Southern Brazil	29.8545	12.082	-14.0543
Eaus107	Southern Brazil	30.5575	8.66	-16.69
Eaus108	Southern Brazil	28.9824	7.36213	-17.8478
Eaus109	Southern Brazil	30.1246	9.47506	-15.9591
Eaus110	Southern Brazil	31.14	11.871	-14.9369
Eaus111	Southern Brazil	29.8627	8.31656	-16.7196
Eaus112	Southern Brazil	29.437	12.0227	-14.607
Eaus113	Southern Brazil	31.0946	8.19866	-24.7811
Eaus114	Southern Brazil	30.2153	8.85685	-15.3818
Eaus115	Southern Brazil	30.908	8.46317	-15.1619
Eaus116	Southern Brazil	29.1133	9.69856	-15.5468
Eaus117	Southern Brazil		9.17	-16.46
Eaus118	Southern Brazil	30.3349	12.7014	-16.3053
Eaus119	Southern Brazil	30.3472	7.91775	-15.5967
Eaus120	Southern Brazil	29.5772	10.0656	-14.4085
Eaus121	Southern Brazil	29.4734	6.52242	-20.5254
Eaus122	Southern Brazil	30.005	8.69795	-15.56
Eaus123	Southern Brazil	29.4813	11.2313	-14.4299
Eaus124	Southern Brazil	30.0215	8.85275	-15.2362
Eaus125	Southern Brazil		10.6356	-15.0448
Eaus126	Southern Brazil	29.8328	8.04488	-22.6257
